# Supplementary material for: Antibodies against Small Ubiquitin-like Modifier Activating Enzyme May Be a Protective Factor from Rapid Progressive Interstitial Lung Disease in Patients Bearing Antibodies against Melanoma Differentiation Associated Gene 5
Source: J Clin Med. 2024 Jan 26;13(3):725. doi: 10.3390/jcm13030725 (PMC10856636; doi:10.3390/jcm13030725)
Supplement: Supplementary file 1 [file jcm-13-00725-s001.zip]

Archive with 1 entries (1 files):
- jcm-2802920-supplementary.pdf
